# Supplementary material for: Three‐Dimensional Transjugular Intrahepatic Portosystemic Shunt Geometry Predicts Shunt Dysfunction
Source: Aliment Pharmacol Ther. 2025 Apr 9;61(11):1805–14. doi: 10.1111/apt.70133 (PMC12074561; doi:10.1111/apt.70133)
Supplement: Supplementary file 2 — Tables S1‐S3. [file APT-61-1805-s001.zip]

Archive with 2 entries (2 files):
- apt70133-sup-0001-Supplemental Tables.docx
- Supplemental Tables.docx
